# Supplementary material for: Lipoarabinomannan in sputum to detect bacterial load and treatment response in patients with pulmonary tuberculosis: Analytic validation and evaluation in two cohorts
Source: PLoS Med. 2019 Apr 12;16(4):e1002780. doi: 10.1371/journal.pmed.1002780 (PMC6461223; doi:10.1371/journal.pmed.1002780)
Supplement: S1 Data — (XLSX) [file pmed.1002780.s005.xlsx]

## Sheet: Study 1
Study 1
Patient #	Lab Alloc pop	Sex	Age (year)	DS_Smear result	Xp_Test	Xp_MTB	Xp_Rif Resistance	Xp_Comments	LJ_LJ culture_Result	LJ_ZN_Result	MG_MGIT culture	MG_Detection_Days	MG_Detection_Hours	MG_ZN_Result	MG_BAP_Result	SP_TBc ID_Sample1	SP_TBc ID_Result1	SP_TBc ID_Sample2	SP_TBc ID_Result2	LD_LAM conc
1	Pop 2	Male	21-30	Negative	Performed	Not Detected			Contaminated	Negative for AFB	Positive for MTB complex, but contaminated	6	12	Positive for AFB	Growth	MGIT	Positive			BLLoQ
2	Pop 1	Male	41-50	1+	Not performed				MTB growth (10-100 colonies)	Positive for AFB	Positive for MTB complex	6	10	Positive for AFB	No growth	MGIT	Positive	LJ	Positive	4644.6 pg/mL
3	Pop 1	Male	41-50	1+	Not performed				MTB growth (10-100 colonies)	Positive for AFB	Positive for MTB complex	5	17	Positive for AFB	No growth	MGIT	Positive	LJ	Positive	11880.8 pg/mL
4	Pop 2	Male	41-50	Negative	Performed	Detected	Not detected	MTB DETECTED MEDIUM	MTB growth (10-100 colonies)	Positive for AFB	Positive for MTB complex	6	23	Positive for AFB	No growth	MGIT	Positive	LJ	Positive	310.4 pg/mL
5	Pop 2	Male	61-69	Negative	Performed	Not Detected			No TB growth, but positive for other mycobacteria	Positive for AFB	No TB growth,but positive for other mycobacteria	8	8	Positive for AFB	Growth	MGIT	Negative	LJ	Negative	BLLoQ
6	Pop 1	Male	21-30	1+	Not performed				MTB growth (10-100 colonies)	Positive for AFB	Positive for MTB complex	4	22	Positive for AFB	No growth	MGIT	Positive	LJ	Positive	6695.2 pg/mL
7	Pop 2	Female	17-20	Negative	Performed	Detected	Not detected	MTB DETECTED MEDIUM	MTB growth (10-100 colonies)	Positive for AFB	Positive for MTB complex	10	20	Positive for AFB	No growth	MGIT	Positive	LJ	Positive	2479.3 pg/mL
8	Pop 2	Male	41-50	Negative	Performed	Detected	Not detected	MTB DETECTED LOW	Contaminated	Negative for AFB	Positive for MTB complex	18	3	Positive for AFB	No growth	MGIT	Positive			25.9 pg/mL
9	Pop 2	Male	61-69	Negative	Performed	Not Detected			No growth		No growth	42	0							BLLoQ
10	Pop 1	Male	31-40	Scanty	Not performed				MTB growth (10-100 colonies)	Positive for AFB	Positive for MTB complex	4	8	Positive for AFB	No growth	MGIT	Positive	LJ	Positive	64942.4 pg/mL
11	Pop 2	Female	21-30	Negative	Performed	Not Detected			No growth	N/A	No growth	42	0	N/A	N/A					BLLoQ
12	Pop 2	Male	17-20	Negative	Performed	Not Detected			No growth	N/A	No growth	42	0	N/A	N/A					BLLoQ
13	Pop 2	Female	41-50	Negative	Performed	Not Detected			No growth	N/A	Contaminated	12	8	Negative for AFB	Growth					BLLoQ
14	Pop 2	Male	21-30	Negative	Performed	Not Detected			No growth	N/A	No growth	42	0	N/A	N/A					BLLoQ
15	Pop 2	Female	41-50	Negative	Performed	Detected	Not detected	MTB DETECTED VERY LOW	Contaminated	Negative for AFB	Positive for MTB complex	19	19	Positive for AFB	No growth	MGIT	Positive			BLLoQ
16	Pop 2	Female	41-50	Negative	Performed	Not Detected			No growth	N/A	No growth	42	0	N/A	N/A					BLLoQ
17	Pop 2	Male	51-60	Negative	Performed	Not Detected			Contaminated	Negative for AFB	Contaminated	6	4	Negative for AFB	Growth					BLLoQ
18	Pop 2	Male	21-30	Negative	Performed	Detected	Not detected	MTB DETECTED LOW	MTB growth (10-100 colonies)	Positive for AFB	Positive for MTB complex	9	0	Positive for AFB	No growth	MGIT	Positive	LJ	Positive	20.3 pg/mL
19	Pop 3	Male	31-40	Negative	Not performed				MTB growth (1-9 colonies)	Positive for AFB	Positive for MTB complex	12	5	Positive for AFB	No growth	MGIT	Positive	LJ	Positive	BLLoQ
20	Pop 1	Male	21-30	Scanty	Not performed				MTB growth (10-100 colonies)	Positive for AFB	Positive for MTB complex	4	8	Positive for AFB	No growth	MGIT	Positive	LJ	Positive	70840.0 pg/mL
21	Pop 2	Female	21-30	Negative	Performed	Detected	Not detected	MTB DETECTED LOW	MTB growth (10-100 colonies)	Positive for AFB	Positive for MTB complex	9	11	Positive for AFB	No growth	MGIT	Positive	LJ	Positive	72.4 pg/mL
22	Pop 1	Male	31-40	Scanty	Not performed				MTB growth (10-100 colonies)	Positive for AFB	Positive for MTB complex	5	10	Positive for AFB	No growth	MGIT	Positive	LJ	Positive	1903.4 pg/mL
23	Pop 1	Male	41-50	1+	Not performed				No TB growth, but positive for other mycobacteria	Positive for AFB	Positive for MTB complex	4	5	Positive for AFB	No growth	MGIT	Positive	LJ	Negative	94747.5 pg/mL
24	Pop 2	Female	21-30	Negative	Performed	Not Detected			No TB growth, but positive for other mycobacteria	Positive for AFB	Contaminated	5	14	Negative for AFB	Growth			LJ	Negative	BLLoQ
25	Pop 1	Male	21-30	1+	Not performed				MTB growth (10-100 colonies)	Positive for AFB	Positive for MTB complex	3	1	Positive for AFB	No growth	MGIT	Positive	LJ	Positive	1150834.4 pg/mL
26	Pop 2	Male	41-50	Negative	Performed	Detected	Detected	MTB DETECTED LOW	Contaminated	Negative for AFB	Positive for MTB complex	13	10	Positive for AFB	No growth	MGIT	Positive			27.7 pg/mL
27	Pop 2	Male	31-40	Negative	Performed	Detected	Not detected	MTB DETECTED LOW	MTB growth (10-100 colonies)	Positive for AFB	Positive for MTB complex	9	3	Positive for AFB	No growth	MGIT	Positive	LJ	Positive	29.6 pg/mL
28	Pop 2	Female	61-69	Negative	Performed	Not Detected			Contaminated	Negative for AFB	Contaminated	18	4	Negative for AFB	No growth					BLLoQ
29	Pop 2	Male	61-69	Negative	Performed	Not Detected			Contaminated	Negative for AFB	Contaminated	1	17	Negative for AFB	Growth					BLLoQ
30	Pop 1	Male	21-30	Scanty	Not performed				No TB growth, but positive for other mycobacteria	Positive for AFB	Positive for MTB complex	4	7	Positive for AFB	No growth	MGIT	Positive	LJ	Negative	10424.8 pg/mL
31	Pop 2	Male	31-40	Negative	Performed	Detected	Not detected	MTB DETECTED MEDIUM	MTB growth (1-9 colonies)	Positive for AFB	Positive for MTB complex	17	5	Positive for AFB	No growth	MGIT	Positive	LJ	Positive	474.8 pg/mL
32	Pop 2	Female	31-40	Negative	Performed	Detected	Not detected	MTB DETECTED LOW	MTB growth (10-100 colonies)	Positive for AFB	Positive for MTB complex	9	14	Positive for AFB	No growth	MGIT	Positive	LJ	Positive	BLLoQ
33	Pop 2	Male	21-30	Negative	Performed	Detected	Not detected	MTB DETECTED MEDIUM	MTB growth (10-100 colonies)	Positive for AFB	Positive for MTB complex	7	8	Positive for AFB	No growth	MGIT	Positive	LJ	Positive	532.3 pg/mL
34	Pop 2	Male	17-20	Negative	Performed	Detected	Not detected	MTB DETECTED LOW	Contaminated	Negative for AFB	Positive for MTB complex	12	5	Positive for AFB	No growth	MGIT	Positive			BLLoQ
35	Pop 2	Male	21-30	Negative	Performed	Not Detected			Contaminated	Negative for AFB	Positive for MTB complex	21	20	Positive for AFB	No growth	MGIT	Positive			BLLoQ
36	Pop 2	Male	21-30	Negative	Performed	Not Detected			Contaminated	Negative for AFB	No TB growth,but positive for other mycobacteria	14	7	Positive for AFB	No growth	MGIT	Negative			15.4 pg/mL
37	Pop 2	Female	21-30	Negative	Performed	Not Detected			No growth	N/A	No TB growth,but positive for other mycobacteria	13	9	Positive for AFB	No growth	MGIT	Negative			BLLoQ
38	Pop 1	Male	17-20	1+	Not performed				MTB growth (10-100 colonies)	Positive for AFB	Positive for MTB complex	5	20	Positive for AFB	No growth	MGIT	Positive	LJ	Positive	24860.6 pg/mL
39	Pop 2	Male	21-30	Negative	Performed	Not Detected			Contaminated	Negative for AFB	No growth	42	0	N/A	N/A					BLLoQ
40	Pop 2	Male	61-69	Negative	Performed	Not Detected			No growth	N/A	No TB growth,but positive for other mycobacteria	12	11	Positive for AFB	Growth	MGIT	Negative			BLLoQ
41	Pop 1	Male	21-30	Scanty	Not performed				MTB growth (1-9 colonies)	Positive for AFB	Positive for MTB complex	13	3	Positive for AFB	No growth	MGIT	Positive	LJ	Positive	35.7 pg/mL
42	Pop 2	Male	21-30	Negative	Performed	Detected	Not detected	MTB DETECTEED VERY LOW	MTB growth (10-100 colonies)	Positive for AFB	Positive for MTB complex	13	1	Positive for AFB	No growth	MGIT	Positive	LJ	Positive	BLLoQ
43	Pop 2	Female	17-20	Negative	Performed	Detected	Not detected		Contaminated	Negative for AFB	Positive for MTB complex	15	22	Positive for AFB	No growth	MGIT	Positive			BLLoQ
44	Pop 1	Male	31-40	1+	Not performed				No growth	N/A	No growth	42	16	N/A	N/A					BLLoQ
45	Pop 2	Male	21-30	Negative	Performed	Detected	Not detected		Contaminated	N/A	Positive for MTB complex	8	9	Positive for AFB	No growth	MGIT	Positive			18.1 pg/mL
46	Pop 1	Male	51-60	1+	Not performed				Contaminated	Negative for AFB	Positive for MTB complex	6	16	Positive for AFB	No growth	MGIT	Positive			665.5 pg/mL
47	Pop 2	Female	41-50	Negative	Performed	Detected	Not detected		MTB growth (10-100 colonies)	Positive for AFB	Positive for MTB complex	11	18	Positive for AFB	No growth	MGIT	Positive	LJ	Positive	BLLoQ
48	Pop 1	Male	41-50	1+	Not performed				MTB growth (innumerable or confluent growth)	Positive for AFB	Positive for MTB complex	5	12	Positive for AFB	No growth	MGIT	Positive	LJ	Positive	12257.5 pg/mL
49	Pop 1	Male	21-30	Scanty	Not performed				Positive for MTB complex, but contaminated	Positive for AFB	Positive for MTB complex	5	14	Positive for AFB	No growth	MGIT	Positive	LJ	Positive	76.4 pg/mL
50	Pop 1	Female	41-50	1+	Not performed				MTB growth (innumerable or confluent growth)	Positive for AFB	Positive for MTB complex, but contaminated	4	20	Positive for AFB	Growth	MGIT	Positive	LJ	Positive	58066.0 pg/mL
51	Pop 1	Male	21-30	1+	Not performed				MTB growth (10-100 colonies)	Positive for AFB	Positive for MTB complex	9	11	Positive for AFB	No growth	MGIT	Positive	LJ	Positive	411.5 pg/mL
52	Pop 1	Male	41-50	1+	Not performed				Contaminated	N/A	Positive for MTB complex	4	16	Positive for AFB	No growth	MGIT	Positive			52756.9 pg/mL
53	Pop 2	Male	51-60	Negative	Performed	Not Detected			No growth	N/A	No growth	42	13	N/A	N/A					BLLoQ
54	Pop 1	Male	21-30	1+	Not performed				MTB growth (innumerable or confluent growth)	Positive for AFB	Positive for MTB complex	8	1	Positive for AFB	No growth	MGIT	Positive	LJ	Positive	7585.3 pg/mL
55	Pop 1	Male	31-40	Scanty	Not performed				MTB growth (innumerable or confluent growth)	Positive for AFB	Positive for MTB complex	7	9	Positive for AFB	No growth	MGIT	Positive	LJ	Positive	15.9 pg/mL
56	Pop 2	Female	18-20	Negative	Performed	Detected	Not detected		MTB growth (innumerable or confluent growth)	Positive for AFB	Positive for MTB complex	5	4	Positive for AFB	No growth	MGIT	Positive	LJ	Positive	1946.5 pg/mL
57	Pop 1	Male	18-20	1+	Not performed				MTB growth (innumerable or confluent growth)	Positive for AFB	Positive for MTB complex	4	1	Positive for AFB	No growth	MGIT	Positive	LJ	Positive	16506.2 pg/mL
58	Pop 1	Female	31-40	1+	Not performed				MTB growth (innumerable or confluent growth)	Positive for AFB	Positive for MTB complex, but contaminated	2	10	Positive for AFB	Growth	MGIT	Positive	LJ	Positive	350.4 pg/mL
59	Pop 3	Female	21-30	Negative	Not performed				MTB growth (10-100 colonies)	Positive for AFB	Positive for MTB complex	14	3	Positive for AFB	No growth	MGIT	Positive	LJ	Positive	BLLoQ
60	Pop 2	Female	31-40	Negative	Performed	Not Detected			Contaminated	Negative for AFB	No TB growth,but positive for other mycobacteria	6	10	Positive for AFB	Growth	MGIT	Negative			BLLoQ
61	Pop 3	Male	21-30	Negative	Not performed				No growth	N/A	No growth	42	13	N/A	N/A					BLLoQ
62	Pop 1	Male	31-40	1+	Not performed				MTB growth (innumerable or confluent growth)	Positive for AFB	Positive for MTB complex	6	5	Positive for AFB	No growth	MGIT	Positive	LJ	Positive	187.4 pg/mL
63	Pop 2	Male	61-69	Negative	Performed	Not Detected			Contaminated	Negative for AFB	No growth	42	13	N/A	N/A					BLLoQ
64	Pop 2	Male	61-69	Negative	Performed	Not Detected			Contaminated	N/A	No growth	42	14	N/A	N/A					BLLoQ
65	Pop 2	Female	31-40	Negative	Performed	Not Detected			No growth	N/A	No TB growth,but positive for other mycobacteria	10	17	Positive for AFB	No growth	MGIT	Negative			BLLoQ
66	Pop 1	Female	51-60	1+	Not performed				No TB growth, but positive for other mycobacteria	Positive for AFB	Positive for MTB complex, but contaminated	5	8	Positive for AFB	Growth	MGIT	Positive	LJ	Negative	5795.0 pg/mL
67	Pop 2	Female	41-50	Negative	Performed	Not Detected			No growth	N/A	No growth	42	14	N/A	N/A					BLLoQ
68	Pop 2	Male	31-40	Negative	Performed	Detected	Not detected		Contaminated	Negative for AFB	No growth	46	14	N/A	N/A					BLLoQ
69	Pop 1	Male	21-30	1+	Not performed				MTB growth (10-100 colonies)	Positive for AFB	Positive for MTB complex	6	7	Positive for AFB	No growth	MGIT	Positive	LJ	Positive	3446.9 pg/mL
70	Pop 1	Male	41-50	1+	Not performed				Contaminated	N/A	Positive for MTB complex, but contaminated	2	14	Positive for AFB	Growth	MGIT	Positive			24207.1 pg/mL
71	Pop 1	Female	21-30	2+	Not performed				MTB growth (innumerable or confluent growth)	Positive for AFB	Positive for MTB complex	3	11	Positive for AFB	No growth	MGIT	Positive	LJ	Positive	312033.8 pg/mL
72	Pop 1	Male	51-60	3+	Not performed				MTB growth (innumerable or confluent growth)	Positive for AFB	Positive for MTB complex	3	12	Positive for AFB	No growth	MGIT	Positive	LJ	Positive	310936.9 pg/mL
73	Pop 1	Male	21-30	Scanty	Not performed				Contaminated	N/A	Positive for MTB complex	7	1	Positive for AFB	No growth	MGIT	Positive			528.0 pg/mL
74	Pop 2	Male	31-40	Negative	Performed	Detected	Not detected		MTB growth (10-100 colonies)	Positive for AFB	Positive for MTB complex	10	19	Positive for AFB	No growth	MGIT	Positive	LJ	Positive	25.8 pg/mL
75	Pop 1	Male	31-40	1+	Not performed				MTB growth (innumerable or confluent growth)	Positive for AFB	Positive for MTB complex	5	22	Positive for AFB	No growth	MGIT	Positive	LJ	Positive	3187.0 pg/mL
76	Pop 2	Male	21-30	Negative	Performed	Not Detected			No growth	N/A	No growth	44	12	N/A	N/A					BLLoQ
77	Pop 2	Female	21-30	Negative	Performed	Not Detected			Contaminated	Negative for AFB	Contaminated	2	5	Negative for AFB	Growth					BLLoQ
78	Pop 2	Female	21-30	Negative	Performed	Not Detected			No growth	N/A	No growth	42	16	N/A	N/A					BLLoQ
79	Pop 2	Male	21-30	Negative	Performed	Not Detected			Contaminated	Negative for AFB	No growth	42	16	N/A	N/A					BLLoQ
80	Pop 2	Female	21-30	Negative	Performed	Not Detected			No growth	N/A	Positive for MTB complex	15	14	Positive for AFB	No growth	MGIT	Positive			BLLoQ
81	Pop 2	Male	41-50	Negative	Performed	Detected	Not detected		No growth	N/A	Positive for MTB complex	11	20	Positive for AFB	No growth	MGIT	Positive			BLLoQ
82	Pop 2	Female	31-40	Negative	Performed	Not Detected			No growth	N/A	No growth	42	15	N/A	N/A					BLLoQ
83	Pop 2	Male	21-30	Negative	Performed	Not Detected			No growth	N/A	No growth	42	15	N/A	N/A					BLLoQ
84	Pop 2	Male	21-30	Negative	Performed	Detected	Not detected		Contaminated	Negative for AFB	Positive for MTB complex	8	13	Positive for AFB	No growth	MGIT	Positive			52.4 pg/mL
85	Pop 2	Female	31-40	Negative	Performed	Not Detected			No growth	N/A	No growth	42	13	N/A	N/A					BLLoQ
86	Pop 2	Male	21-30	Negative	Performed	Not Detected			No growth	N/A	No growth	42	18	N/A	N/A					BLLoQ
87	Pop 2	Male	41-50	Negative	Performed	Detected	Not detected	MTB DETECTED LOW	MTB growth (10-100 colonies)	Positive for AFB	Positive for MTB complex	8	13	Positive for AFB	No growth	MGIT	Positive	LJ	Positive	84.1 pg/mL
88	Pop 1	Male	18-20	1+	Not performed				MTB growth (innumerable or confluent growth)	Positive for AFB	Positive for MTB complex	3	15	Positive for AFB	No growth	MGIT	Positive	LJ	Positive	10213.0 pg/mL
89	Pop 1	Female	21-30	1+	Not performed				MTB growth (more than 100 colonies)	Positive for AFB	Positive for MTB complex	6	4	Positive for AFB	No growth	MGIT	Positive	LJ	Positive	2238.8 pg/mL
90	Pop 2	Male	61-69	Negative	Performed	Detected	Not detected		MTB growth (1-9 colonies)	Positive for AFB	Positive for MTB complex	10	4	Positive for AFB	No growth	MGIT	Positive	LJ	Positive	BLLoQ
91	Pop 2	Male	51-60	Negative	Performed	Not Detected			No TB growth, but positive for other mycobacteria	Positive for AFB	Contaminated	17	9	Negative for AFB	Growth	LJ	Negative			BLLoQ
92	Pop 1	Male	41-50	1+	Not performed				MTB growth (innumerable or confluent growth)	Positive for AFB	Positive for MTB complex	3	20	Positive for AFB	No growth	MGIT	Positive	LJ	Positive	10595.3 pg/mL
93	Pop 1	Male	41-50	Scanty	Not performed				MTB growth (more than 100 colonies)	Positive for AFB	Positive for MTB complex	5	13	Positive for AFB	No growth	MGIT	Positive	LJ	Positive	410.9 pg/mL
94	Pop 2	Male	51-60	Negative	Performed	Not Detected			No growth	N/A	No TB growth,but positive for other mycobacteria	8	22	Positive for AFB	No growth	MGIT	Negative			BLLoQ
95	Pop 1	Female	51-60	1+	Not performed				Contaminated	N/A	Positive for MTB complex	5	6	Positive for AFB	No growth	MGIT	Positive			13969.9 pg/mL
96	Pop 1	Male	41-50	Scanty	Not performed				MTB growth (innumerable or confluent growth)	Positive for AFB	Positive for MTB complex	3	18	Positive for AFB	No growth	MGIT	Positive	LJ	Positive	10543.7 pg/mL
97	Pop 2	Female	51-60	Negative	Performed	Not Detected			No growth	N/A	No growth	42	14	N/A	N/A					BLLoQ
98	Pop 1	Female	51-60	1+	Not performed				MTB growth (innumerable or confluent growth)	Positive for AFB	Positive for MTB complex	3	12	Positive for AFB	No growth	MGIT	Positive	LJ	Positive	142081.9 pg/mL
99	Pop 1	Male	31-40	Negative	Not performed				No growth	N/A	No growth	42	16	N/A	N/A					BLLoQ
100	Pop 3	Male	41-50	Negative	Not performed				Contaminated	N/A	No growth	42	16	N/A	N/A					BLLoQ
101	Pop 3	Female	51-60	Negative	Not performed				No growth	N/A	No growth	42	16	N/A	N/A					BLLoQ
102	Pop 3	Male	51-60	Negative	Not performed				No growth	N/A	No growth	42	16	N/A	N/A					BLLoQ
103	Pop 3	Male	31-40	Negative	Not performed				Contaminated	Negative for AFB	Contaminated	20	17	Negative for AFB	No growth					BLLoQ
104	Pop 3	Male	31-40	Negative	Not performed				No growth	N/A	No growth	42	16	N/A	N/A					BLLoQ
105	Pop 1	Male	31-40	Scanty	Not performed				MTB growth (innumerable or confluent growth)	Positive for AFB	Positive for MTB complex	5	22	Positive for AFB	No growth	MGIT	Positive	LJ	Positive	3425.5 pg/mL
106	Pop 1	Male	31-40	Negative	Not performed				No growth	N/A	Positive for MTB complex	16	8	Positive for AFB	No growth	MGIT	Positive			BLLoQ
107	Pop 2	Male	61-69	Negative	Performed	Not Detected			No growth	N/A	No growth	42	13	N/A	N/A					BLLoQ
108	Pop 2	Female	41-50	Negative	Performed	Not Detected			No growth	N/A	Contaminated	9	12	Negative for AFB	No growth					BLLoQ
109	Pop 1	Female	51-60	3+	Not performed				MTB growth (innumerable or confluent growth)	Positive for AFB	Positive for MTB complex	3	5	Positive for AFB	No growth	MGIT	Positive	LJ	Positive	348485.6 pg/mL
110	Pop 2	Male	61-69	Negative	Performed	Not Detected			Contaminated	Negative for AFB	No growth	42	13	N/A	N/A					BLLoQ
111	Pop 2	Male	61-69	Negative	Performed	Not Detected			No TB growth, but positive for other mycobacteria	Positive for AFB	No TB growth,but positive for other mycobacteria	8	9	Positive for AFB	Growth	MGIT	Negative	LJ	Negative	BLLoQ
112	Pop 3	Female	31-40	Negative	Not performed				No growth	N/A	No growth	42	13	N/A	N/A					BLLoQ
113	Pop 3	Female	31-40	Negative	Not performed				Contaminated	N/A	No growth	42	13	N/A	N/A					BLLoQ
114	Pop 3	Female	51-60	Negative	Not performed				No growth	N/A	No growth	42	13	N/A	N/A					BLLoQ
115	Pop 2	Male	41-50	Negative	Performed	Detected	Not detected		Contaminated	Negative for AFB	Positive for MTB complex	8	0	Positive for AFB	No growth	MGIT	Positive			32.1 pg/mL
116	Pop 2	Male	21-30	Negative	Performed	Detected	Detected		MTB growth (10-100 colonies)	Positive for AFB	No TB growth,but positive for other mycobacteria	8	0	Positive for AFB	Growth	MGIT	Negative	LJ	Positive	BLLoQ
117	Pop 1	Female	21-30	3+	Not performed				MTB growth (innumerable or confluent growth)	Positive for AFB	Positive for MTB complex	3	14	Positive for AFB	No growth	MGIT	Positive	LJ	Positive	69335.0 pg/mL
118	Pop 3	Male	31-40	Negative	Not performed				Contaminated	N/A	No growth	42	13	N/A	N/A					BLLoQ
119	Pop 1	Male	31-40	Scanty	Not performed				Contaminated	N/A	Positive for MTB complex	5	9	Positive for AFB	No growth	MGIT	Positive			4527.6 pg/mL
120	Pop 1	Male	31-40	Scanty	Not performed				Contaminated	Negative for AFB	Positive for MTB complex	14	16	Positive for AFB	No growth	MGIT	Positive			403.2 pg/mL
121	Pop 2	Female	41-50	Negative	Performed	Not Detected			Contaminated	N/A	No growth	42	15	N/A	N/A					BLLoQ
122	Pop 2	Male	21-30	Negative	Performed	Not Detected			Contaminated	N/A	No growth	42	15	N/A	N/A					BLLoQ
123	Pop 1	Male	31-40	1+	Not performed				MTB growth (innumerable or confluent growth)	Positive for AFB	Positive for MTB complex	5	21	Positive for AFB	No growth	MGIT	Positive	LJ	Positive	6912.6 pg/mL
124	Pop 3	Male	41-50	Negative	Not performed				No growth	N/A	No growth	42	14	N/A	N/A					BLLoQ
125	Pop 1	Male	21-30	Scanty	Not performed				MTB growth (innumerable or confluent growth)	Positive for AFB	Positive for MTB complex	4	19	Positive for AFB	No growth	MGIT	Positive	LJ	Positive	100713.1 pg/mL
126	Pop 2	Male	51-60	Negative	Performed	Not Detected			No TB growth, but positive for other mycobacteria	Positive for AFB	No TB growth,but positive for other mycobacteria	6	9	Positive for AFB	Growth	MGIT	Negative	LJ	Negative	BLLoQ
127	Pop 1	Female	21-30	1+	Not performed				Contaminated	N/A	Positive for MTB complex	4	7	Positive for AFB	No growth	MGIT	Positive			23601.4 pg/mL
128	Pop 1	Female	41-50	Scanty	Not performed				Contaminated	N/A	Positive for MTB complex	4	21	Positive for AFB	No growth	MGIT	Positive			7238.6 pg/mL
129	Pop 2	Female	31-40	Negative	Performed	Not Detected			Contaminated	N/A	No growth	42	13	N/A	N/A					BLLoQ
130	Pop 2	Female	41-50	Negative	Performed	Not Detected			No growth	N/A	No growth	42	14	N/A	N/A					BLLoQ
131	Pop 2	Male	21-30	Negative	Performed	Not Detected			No growth	N/A	No TB growth,but positive for other mycobacteria	11	17	Positive for AFB	Growth	MGIT	Negative			BLLoQ
132	Pop 2	Male	51-60	Negative	Performed	Detected	Not detected		Contaminated	Negative for AFB	Positive for MTB complex	5	3	Positive for AFB	No growth	MGIT	Positive			129.9 pg/mL
133	Pop 2	Male	31-40	Negative	Performed	Not Detected			Contaminated	N/A	No growth	42	13	N/A	N/A					BLLoQ
134	Pop 1	Female	51-60	2+	Not performed				Contaminated	Negative for AFB	Positive for MTB complex	5	4	Positive for AFB	No growth	MGIT	Positive			595.5 pg/mL
135	Pop 2	Male	41-50	Negative	Performed	Not Detected			No growth	N/A	No growth	44	12	N/A	N/A					BLLoQ
136	Pop 2	Female	31-40	Negative	Performed	Not Detected			No growth	N/A	No growth	44	12	N/A	N/A					BLLoQ
137	Pop 2	Female	31-40	Negative	Performed	Detected	Not detected		Contaminated	Negative for AFB	Positive for MTB complex	13	6	Positive for AFB	No growth	MGIT	Positive			BLLoQ
138	Pop 2	Female	51-60	Negative	Performed	Not Detected			No TB growth, but positive for other mycobacteria	Positive for AFB	Positive for MTB complex	11	16	Positive for AFB	No growth	MGIT	Positive	LJ	Negative	BLLoQ
139	Pop 1	Female	41-50	1+	Not performed				MTB growth (innumerable or confluent growth)	Positive for AFB	Positive for MTB complex	4	22	Positive for AFB	No growth	MGIT	Positive	LJ	Positive	7335.6 pg/mL
140	Pop 2	Male	31-40	Negative	Performed	Detected	Not detected		Contaminated	Negative for AFB	Positive for MTB complex	15	21	Positive for AFB	No growth	MGIT	Positive			BLLoQ
141	Pop 1	Female	31-40	1+	Not performed				Contaminated	Negative for AFB	Positive for MTB complex	5	8	Positive for AFB	No growth	MGIT	Positive			6502.0 pg/mL
142	Pop 1	Male	21-30	1+	Not performed				Contaminated	N/A	Positive for MTB complex	4	14	Positive for AFB	No growth	MGIT	Positive			9486.7 pg/mL
143	Pop 1	Female	41-50	Negative	Not performed				MTB growth (1-9 colonies)	Positive for AFB	Positive for MTB complex	15	12	Positive for AFB	No growth	MGIT	Positive	LJ	Positive	BLLoQ
144	Pop 1	Male	41-50	1+	Not performed				MTB growth (innumerable or confluent growth)	Positive for AFB	Positive for MTB complex	5	4	Positive for AFB	No growth	MGIT	Positive	LJ	Positive	7952.0 pg/mL
145	Pop 2	Female	61-69	Negative	Performed	Not Detected			No growth	N/A	No growth	42	17	N/A	N/A					BLLoQ
146	Pop 1	Male	31-40	1+	Not performed				MTB growth (innumerable or confluent growth)	Positive for AFB	Positive for MTB complex	5	18	Positive for AFB	No growth	MGIT	Positive	LJ	Positive	5512.2 pg/mL
147	Pop 2	Female	31-40	Negative	Performed	Detected	Not detected		MTB growth (more than 100 colonies)	Positive for AFB	Positive for MTB complex	11	19	Positive for AFB	No growth	MGIT	Positive	LJ	Positive	60.2 pg/mL
148	Pop 2	Male	41-50	Negative	Performed	Not Detected			No TB growth, but positive for other mycobacteria	Positive for AFB	No growth	44	12	N/A	N/A	LJ	Negative			BLLoQ
149	Pop 1	Male	41-50	Scanty	Not performed				MTB growth (more than 100 colonies)	Positive for AFB	Positive for MTB complex	4	23	Positive for AFB	No growth	MGIT	Positive	LJ	Positive	8847.3 pg/mL
150	Pop 2	Female	51-60	Negative	Performed	Not Detected			No growth	N/A	No growth	44	12	N/A	N/A					BLLoQ
151	Pop 3	Male	51-60	Negative	Not performed				No growth	N/A	No growth	44	12	N/A	N/A					BLLoQ
152	Pop 3	Female	41-50	Negative	Not performed				Contaminated	N/A	Contaminated	17	12	Negative for AFB	Growth					BLLoQ
153	Pop 3	Male	61-69	Negative	Not performed				No growth	N/A	No growth	44	12	N/A	N/A					BLLoQ
154	Pop 3	Female	18-20	Negative	Not performed				No growth	N/A	No growth	44	12	N/A	N/A					BLLoQ
155	Pop 2	Male	61-69	Negative	Performed	Not Detected			No growth	N/A	No growth	44	15	N/A	N/A					BLLoQ
156	Pop 2	Male	31-40	Negative	Performed	Not Detected			No growth	N/A	No growth	44	15	N/A	N/A					BLLoQ
157	Pop 2	Female	51-60	Negative	Performed	Not Detected			No growth	N/A	No growth	42	18	N/A	N/A					BLLoQ
158	Pop 2	Female	21-30	Negative	Performed	Not Detected		TEST DONE 3X WITH TWO INVALID RESULTS.	No growth	N/A	Positive for MTB complex	18	6	Positive for AFB	No growth	MGIT	Positive			BLLoQ
159	Pop 2	Male	31-40	Negative	Performed	Not Detected			No growth	N/A	No growth	44	15	N/A	N/A					BLLoQ
160	Pop 2	Female	21-30	Negative	Performed	Detected	Not detected		MTB growth (10-100 colonies)	Positive for AFB	Positive for MTB complex	9	16	Positive for AFB	No growth	MGIT	Positive	LJ	Positive	33.0 pg/mL
161	Pop 2	Male	41-50	Negative	Performed	Not Detected			Contaminated	N/A	No growth	44	15	N/A	N/A					BLLoQ
162	Pop 2	Female	51-60	Negative	Performed	Detected	Not detected		MTB growth (10-100 colonies)	Positive for AFB	Positive for MTB complex	8	21	Positive for AFB	No growth	MGIT	Positive	LJ	Positive	16.0 pg/mL
163	Pop 2	Male	61-69	Negative	Performed	Not Detected			Contaminated	N/A	No TB growth,but positive for other mycobacteria	10	17	Positive for AFB	No growth	MGIT	Negative			BLLoQ
164	Pop 2	Female	51-60	Negative	Performed	Not Detected			Contaminated	N/A	No TB growth,but positive for other mycobacteria	6	14	Positive for AFB	No growth	MGIT	Negative			BLLoQ
165	Pop 2	Male	21-30	Negative	Performed	Not Detected			No TB growth, but positive for other mycobacteria	Positive for AFB	Contaminated	4	14	Negative for AFB	Growth	LJ	Negative			BLLoQ
166	Pop 2	Male	61-69	Negative	Performed	Not Detected			No growth	N/A	No growth	42	21	N/A	N/A					BLLoQ
167	Pop 2	Male	41-50	Negative	Performed	Not Detected			No growth	N/A	No growth	42	21	N/A	N/A					BLLoQ
168	Pop 3	Female	21-30	Negative	Not performed				No growth	N/A	No growth	42	23	N/A	N/A					BLLoQ
169	Pop 3	Female	21-30	Negative	Not performed				No growth	N/A	No growth	42	23	N/A	N/A					BLLoQ
170	Pop 2	Female	51-60	Negative	Performed	Not Detected			No growth	N/A	No growth	42	18	N/A	N/A					BLLoQ
171	Pop 2	Female	51-60	Negative	Performed	Detected	Not detected		MTB growth (10-100 colonies)	Positive for AFB	Positive for MTB complex	9	7	Positive for AFB	No growth	MGIT	Positive	LJ	Positive	76.3 pg/mL
172	Pop 3	Male	31-40	Negative	Not performed				No growth	N/A	No growth	42	17	N/A	N/A					BLLoQ
173	Pop 3	Female	51-60	Negative	Not performed				No growth	N/A	No growth	42	17	N/A	N/A					BLLoQ
174	Pop 3	Female	51-60	Negative	Not performed				No growth	N/A	No growth	42	17	N/A	N/A					BLLoQ
175	Pop 3	Male	21-30	Negative	Not performed				Contaminated	Negative for AFB	No growth	42	17	N/A	N/A					BLLoQ
176	Pop 3	Male	31-40	Negative	Not performed				No growth	N/A	No growth	42	17	N/A	N/A					BLLoQ
177	Pop 3	Male	51-60	Negative	Not performed				No growth	N/A	No TB growth,but positive for other mycobacteria	8	13	Positive for AFB	Growth	MGIT	Negative			BLLoQ
178	Pop 3	Male	21-30	Negative	Not performed				No growth	N/A	No growth	42	17	N/A	N/A					BLLoQ
179	Pop 3	Male	21-30	Negative	Not performed				Contaminated	Negative for AFB	No growth	44	16	N/A	N/A					BLLoQ
180	Pop 3	Male	41-50	Negative	Not performed				Contaminated	N/A	Contaminated	6	14	Negative for AFB	No growth					BLLoQ
181	Pop 3	Male	31-40	Negative	Not performed				Contaminated	N/A	Contaminated	15	19	Negative for AFB	No growth					BLLoQ
182	Pop 3	Male	31-40	Negative	Not performed				Contaminated	Negative for AFB	No growth	44	16	N/A	N/A					BLLoQ
183	Pop 3	Male	21-30	Negative	Not performed				Contaminated	N/A	No growth	44	16	N/A	N/A					BLLoQ
184	Pop 3	Female	41-50	Negative	Not performed				No growth	N/A	No growth	44	16	N/A	N/A					BLLoQ
185	Pop 3	Male	31-40	Negative	Not performed				Contaminated	N/A	No growth	44	16	N/A	N/A					BLLoQ
186	Pop 3	Female	31-40	Negative	Not performed				No growth	N/A	No growth	44	16	N/A	N/A					BLLoQ
187	Pop 3	Female	41-50	Negative	Not performed				Contaminated	Negative for AFB	No growth	44	16	N/A	N/A					BLLoQ
188	Pop 3	Female	21-30	Negative	Not performed				No growth	N/A	No growth	44	16	N/A	N/A					BLLoQ
189	Pop 3	Male	31-40	Negative	Not performed				No growth	N/A	Contaminated	23	19	Negative for AFB	No growth					BLLoQ
190	Pop 3	Male	21-30	Negative	Not performed				No growth	N/A	No TB growth,but positive for other mycobacteria	8	14	Positive for AFB	No growth	MGIT	Negative			BLLoQ
191	Pop 3	Female	51-60	Negative	Not performed				No growth	N/A	No growth	44	16	N/A	N/A					BLLoQ
192	Pop 3	Male	51-60	Negative	Not performed				No growth	N/A	No growth	44	16	N/A	N/A					BLLoQ
193	Pop 3	Male	21-30	Negative	Not performed				Contaminated	N/A	No TB growth,but positive for other mycobacteria	14	3	Positive for AFB	No growth	MGIT	Negative			BLLoQ
194	Pop 3	Male	31-40	Negative	Not performed				No growth	N/A	Contaminated	37	6	Negative for AFB	No growth					BLLoQ
195	Pop 3	Male	31-40	Negative	Not performed				Contaminated	N/A	No growth	43	17	N/A	N/A					BLLoQ
196	Pop 3	Male	31-40	Negative	Not performed				Contaminated	N/A	No growth	43	17	N/A	N/A					BLLoQ
197	Pop 3	Male	41-50	Negative	Not performed				Contaminated	N/A	Positive for MTB complex	15	6	Positive for AFB	No growth	MGIT	Positive			BLLoQ
198	Pop 3	Male	21-30	Negative	Not performed				No growth	N/A	No growth	43	17	N/A	N/A					BLLoQ
199	Pop 3	Male	41-50	Negative	Not performed				No growth	N/A	No growth	43	17	N/A	N/A					BLLoQ
200	Pop 3	Male	31-40	Negative	Not performed				No growth	N/A	No growth	42	16	N/A	N/A					BLLoQ
201	Pop 3	Male	21-30	Negative	Not performed				No growth	N/A	No growth	42	16	N/A	N/A					BLLoQ
202	Pop 3	Male	21-30	Negative	Not performed				Contaminated	Negative for AFB	No growth	42	16	N/A	N/A					BLLoQ
203	Pop 2	Male	41-50	Negative	Performed	Not Detected		DELAYED PROCESSING ON GENEXPERT DUE TO THE CALIBRATION OF MACHINE FROM 03SEPT TO 04SEPT2014.	Contaminated	N/A	Contaminated	9	22	Negative for AFB	No growth					BLLoQ
204	Pop 3	Male	51-60	Negative	Not performed				Contaminated	Negative for AFB	No growth	42	16	N/A	N/A					BLLoQ
205	Pop 3	Male	31-40	Negative	Not performed				Contaminated	Negative for AFB	Contaminated	7	11	Negative for AFB	No growth					BLLoQ
206	Pop 3	Female	51-60	Negative	Not performed				Contaminated	N/A	No TB growth,but positive for other mycobacteria	5	18	Positive for AFB	Growth	MGIT	Negative			BLLoQ
207	Pop 3	Female	51-60	Negative	Not performed				No growth	N/A	No growth	42	16	N/A	N/A					BLLoQ
208	Pop 2	Female	61-69	Negative	Performed	Not Detected		DELAYED PROCESSING ON GENEXPERT DUE TO THE CALIBRATION OF MACHINE FROM 03SEPT TO 04SEPT2014.	No growth	N/A	No growth	42	18	N/A	N/A					BLLoQ
209	Pop 2	Male	51-60	Negative	Performed	Detected	Not detected	MTB DETECTD VERY LOW. DELAYED PROCESSING ON GENEXPERT DUE TO THE CALIBRATION OF MACHINE FROM 03SEEPT TO 04SEPT2014.	No TB growth, but positive for other mycobacteria	Positive for AFB	No TB growth,but positive for other mycobacteria	11	8	Positive for AFB	Growth	MGIT	Negative	LJ	Negative	BLLoQ
210	Pop 2	Female	51-60	Negative	Performed	Not Detected			No growth	N/A	No growth	44	17	N/A	N/A					BLLoQ
211	Pop 1	Male	41-50	Scanty	Not performed				MTB growth (innumerable or confluent growth)	Positive for AFB	Positive for MTB complex	4	10	Positive for AFB	No growth	MGIT	Positive	LJ	Positive	111833.1 pg/mL
212	Pop 2	Female	41-50	Negative	Performed	Not Detected			Contaminated	Negative for AFB	Contaminated	10	7	Negative for AFB	No growth					BLLoQ
213	Pop 2	Female	18-20	Negative	Performed	Detected	Not detected	MTB DETECTED LOW	Contaminated	Negative for AFB	Positive for MTB complex	11	19	Positive for AFB	No growth	MGIT	Positive			BLLoQ
214	Pop 2	Female	31-40	Negative	Performed	Not Detected			Contaminated	Negative for AFB	Positive for MTB complex	13	18	Positive for AFB	No growth	MGIT	Positive			BLLoQ
215	Pop 2	Female	41-50	Negative	Performed	Not Detected			No growth	N/A	No growth	42	16	N/A	N/A					BLLoQ
216	Pop 1	Male	51-60	1+	Not performed				Contaminated	N/A	Positive for MTB complex	12	19	Positive for AFB	No growth	MGIT	Positive			11480.2 pg/mL
217	Pop 2	Female	31-40	Negative	Performed	Not Detected			Contaminated	N/A	Contaminated	6	17	Negative for AFB	No growth					BLLoQ
218	Pop 2	Female	18-20	Negative	Performed	Not Detected			No growth	N/A	No growth	42	16	N/A	N/A					BLLoQ
219	Pop 2	Male	51-60	Negative	Performed	Not Detected			No growth	N/A	No growth	42	16	N/A	N/A					BLLoQ
220	Pop 2	Female	51-60	Negative	Performed	Not Detected			No TB growth, but positive for other mycobacteria	Positive for AFB	No TB growth,but positive for other mycobacteria	4	11	Positive for AFB	Growth	MGIT	Negative	LJ	Negative	BLLoQ
221	Pop 2	Male	21-30	Negative	Performed	Not Detected			No growth	N/A	No growth	42	16	N/A	N/A					BLLoQ
222	Pop 2	Male	51-60	Negative	Performed	Not Detected			Contaminated	Negative for AFB	Contaminated	12	1	Negative for AFB	Growth					BLLoQ
223	Pop 2	Male	31-40	Negative	Performed	Not Detected			No growth	N/A	No growth	42	3	N/A	N/A					BLLoQ
224	Pop 2	Female	51-60	Negative	Performed	Not Detected			Contaminated	Negative for AFB	No growth	42	3	N/A	N/A					BLLoQ
225	Pop 2	Male	51-60	Negative	Performed	Not Detected			No growth	N/A	No growth	43	22	N/A	N/A					BLLoQ
226	Pop 2	Female	31-40	Negative	Performed	Not Detected			Contaminated	Negative for AFB	No growth	43	17	N/A	N/A					BLLoQ
227	Pop 2	Male	41-50	Negative	Performed	Not Detected			No growth	N/A	No growth	43	17	N/A	N/A					BLLoQ
228	Pop 2	Female	31-40	Negative	Performed	Not Detected			No growth	N/A	Positive for MTB complex	20	5	Positive for AFB	No growth	MGIT	Positive			BLLoQ
229	Pop 2	Male	21-30	Negative	Performed	Not Detected			No growth	N/A	Positive for MTB complex, but contaminated	16	23	Positive for AFB	No growth	MGIT	Positive			BLLoQ
230	Pop 2	Female	41-50	Negative	Performed	Not Detected			No growth	N/A	No growth	42	14	N/A	N/A					BLLoQ
231	Pop 2	Female	21-30	Negative	Performed	Detected	Not detected	MTB DETECTED VERY LOW	MTB growth (1-9 colonies)	Positive for AFB	Positive for MTB complex	10	9	Positive for AFB	No growth	MGIT	Positive	LJ	Positive	BLLoQ
232	Pop 2	Male	61-69	Negative	Performed	Not Detected			No growth	N/A	No TB growth,but positive for other mycobacteria	31	4	Positive for AFB	No growth	MGIT	Negative			BLLoQ
233	Pop 2	Male	31-40	Negative	Performed	Not Detected			Contaminated	N/A	Positive for MTB complex	18	1	Positive for AFB	No growth	MGIT	Positive			BLLoQ
234	Pop 2	Female	31-40	Negative	Performed	Not Detected			Contaminated	N/A	No growth	44	20	N/A	N/A					BLLoQ
235	Pop 2	Male	31-40	Negative	Performed	Not Detected			Contaminated	Negative for AFB	Contaminated	27	16	Negative for AFB	No growth					BLLoQ
236	Pop 2	Male	51-60	Negative	Performed	Not Detected			No growth	N/A	No TB growth,but positive for other mycobacteria	14	23	Positive for AFB	No growth	MGIT	Negative			BLLoQ
237	Pop 2	Male	31-40	Negative	Performed	Not Detected			Contaminated	N/A	Contaminated	5	12	Negative for AFB	Growth					BLLoQ
238	Pop 2	Female	51-60	Negative	Performed	Not Detected			No growth	N/A	No growth	42	19	N/A	N/A					BLLoQ
239	Pop 2	Male	51-60	Negative	Performed	Not Detected			No growth	N/A	No growth	44	20	N/A	N/A					BLLoQ
240	Pop 2	Female	41-50	Negative	Performed	Not Detected			No TB growth, but positive for other mycobacteria	Positive for AFB	No growth	44	20	N/A	N/A	LJ	Negative			BLLoQ
241	Pop 2	Male	51-60	Negative	Performed	Not Detected			No growth	N/A	No growth	44	21	N/A	N/A					BLLoQ
242	Pop 2	Female	51-60	Negative	Performed	Not Detected			No growth	N/A	No growth	44	21	N/A	N/A					BLLoQ
243	Pop 2	Male	21-30	Negative	Performed	Not Detected			No growth	N/A	No growth	43	19	N/A	N/A					BLLoQ
244	Pop 2	Female	41-50	Negative	Performed	Not Detected			No growth	N/A	No TB growth,but positive for other mycobacteria	23	20	Positive for AFB	No growth	MGIT	Negative			BLLoQ
245	Pop 2	Female	41-50	Negative	Performed	Not Detected			Contaminated	N/A	No growth	43	1	N/A	N/A					BLLoQ
246	Pop 2	Female	31-40	Negative	Performed	Not Detected			No growth	N/A	No growth	43	1	N/A	N/A					BLLoQ
247	Pop 1	Female	31-40	1+	Not performed				No growth	N/A	No TB growth,but positive for other mycobacteria	2	12	Positive for AFB	Growth	MGIT	Negative			11392.0 pg/mL
248	Pop 1	Male	21-30	1+	Not performed				MTB growth (innumerable or confluent growth)	Positive for AFB	Positive for MTB complex	5	22	Positive for AFB	No growth	MGIT	Positive	LJ	Positive	11900.7 pg/mL
249	Pop 1	Female	31-40	2+	Not performed				No growth	N/A	Positive for MTB complex	5	15	Positive for AFB	No growth	MGIT	Positive			25765.3 pg/mL
250	Pop 1	Male	31-40	1+	Not performed				MTB growth (innumerable or confluent growth)	Positive for AFB	Positive for MTB complex, but contaminated	5	6	Positive for AFB	Growth	MGIT	Positive	LJ	Positive	2556.2 pg/mL
251	Pop 2	Male	31-40	Negative	Performed	Detected	Not detected	MTB DETECTED VERY LOW	No growth	N/A	No growth	44	18	N/A	N/A					BLLoQ
252	Pop 2	Male	51-60	Negative	Performed	Not Detected			No growth	N/A	Contaminated	5	9	Negative for AFB	Growth					BLLoQ
253	Pop 2	Female	41-50	Negative	Performed	Detected	Not detected	MTB DETECTED LOW	Contaminated	N/A	Positive for MTB complex	10	15	Positive for AFB	No growth	MGIT	Positive			39.2 pg/mL
254	Pop 2	Male	31-40	Negative	Performed	Not Detected			No growth	N/A	No growth	42	20	N/A	N/A					BLLoQ
255	Pop 2	Male	51-60	Negative	Performed	Not Detected			Contaminated	N/A	No growth	44	13	N/A	N/A					BLLoQ
256	Pop 2	Male	51-60	Negative	Performed	Not Detected			Contaminated	Negative for AFB	No growth	44	13	N/A	N/A					24.9 pg/mL
257	Pop 2	Female	41-50	Negative	Performed	Not Detected			No growth	N/A	No growth	44	12	N/A	N/A					BLLoQ
258	Pop 2	Male	41-50	Negative	Performed	Detected	Detected	MTB DETECTED VERY LOW.	MTB growth (1-9 colonies)	Positive for AFB	Positive for MTB complex	21	9	Positive for AFB	No growth	MGIT	Positive	LJ	Positive	BLLoQ
259	Pop 2	Female	31-40	Negative	Performed	Not Detected			No growth	N/A	No growth	43	18	N/A	N/A					BLLoQ
260	Pop 2	Female	41-50	Negative	Performed	Not Detected			No TB growth, but positive for other mycobacteria	Positive for AFB	No TB growth,but positive for other mycobacteria	30	15	Positive for AFB	No growth	MGIT	Negative	LJ	Negative	BLLoQ
261	Pop 2	Female	51-60	Negative	Performed	Not Detected			Contaminated	N/A	No growth	42	1	N/A	N/A					BLLoQ
262	Pop 2	Male	21-30	Negative	Performed	Not Detected			Contaminated	Negative for AFB	No growth	42	1	N/A	N/A					BLLoQ
263	Pop 1	Female	21-30	Scanty	Not performed				MTB growth (10-100 colonies)	Positive for AFB	Positive for MTB complex	3	20	Positive for AFB	No growth	MGIT	Positive	LJ	Positive	174598.8 pg/mL
264	Pop 1	Male	41-50	Negative	Not performed				MTB growth (more than 100 colonies)	Positive for AFB	Positive for MTB complex	9	15	Positive for AFB	No growth	MGIT	Positive	LJ	Positive	BLLoQ
265	Pop 1	Male	51-60	2+	Not performed				MTB growth (more than 100 colonies)	Positive for AFB	Positive for MTB complex	3	13	Positive for AFB	No growth	MGIT	Positive	LJ	Positive	332865 pg/mL
266	Pop 2	Female	21-30	Negative	Performed	Not Detected			Contaminated	Negative for AFB	Contaminated	4	18	Negative for AFB	Growth					BLLoQ
267	Pop 1	Female	41-50	1+	Not performed				MTB growth (10-100 colonies)	Positive for AFB	Positive for MTB complex	4	7	Positive for AFB	No growth	MGIT	Positive	LJ	Positive	248253.8 pg/mL
268	Pop 3	Female	51-60	Negative	Not performed				Contaminated	Negative for AFB	No growth	42	0	N/A	N/A					BLLoQ
269	Pop 1	Female	31-40	1+	Not performed				MTB growth (innumerable or confluent growth)	Positive for AFB	Positive for MTB complex	4	7	Positive for AFB	No growth	MGIT	Positive	LJ	Positive	10779.7 pg/mL
270	Pop 2	Male	18-20	Negative	Performed	Detected	Not detected		MTB growth (more than 100 colonies)	Positive for AFB	Positive for MTB complex	6	13	Positive for AFB	No growth	MGIT	Positive	LJ	Positive	497.2 pg/mL
271	Pop 2	Male	31-40	Negative	Performed	Not Detected			Contaminated	Negative for AFB	Positive for MTB complex	22	0	Positive for AFB	No growth	MGIT	Positive			BLLoQ
272	Pop 2	Male	21-30	Negative	Performed	Not Detected			No growth	N/A	No growth	44	16	N/A	N/A					BLLoQ
273	Pop 1	Female	41-50	2+	Not performed				MTB growth (innumerable or confluent growth)	Positive for AFB	Positive for MTB complex	3	15	Positive for AFB	No growth	MGIT	Positive	LJ	Positive	325909.4 pg/mL
274	Pop 3	Female	31-40	Negative	Not performed				Contaminated	Negative for AFB	No growth	42	16	N/A	N/A					BLLoQ
275	Pop 1	Male	18-20	3+	Not performed				MTB growth (innumerable or confluent growth)	Positive for AFB	Positive for MTB complex	2	19	Positive for AFB	No growth	MGIT	Positive	LJ	Positive	1868696.9 pg/mL
276	Pop 1	Female	51-60	2+	Not performed				MTB growth (more than 100 colonies)	Positive for AFB	Positive for MTB complex, but contaminated	3	20	Positive for AFB	Growth	MGIT	Positive	LJ	Positive	27820.9 pg/mL
277	Pop 2	Male	21-30	Negative	Performed	Not Detected			Contaminated	N/A	Positive for MTB complex	20	7	Positive for AFB	No growth	MGIT	Positive			BLLoQ
278	Pop 2	Male	41-50	Negative	Performed	Not Detected			No growth	N/A	No growth	45	13	N/A	N/A					BLLoQ
279	Pop 1	Female	41-50	1+	Not performed				MTB growth (innumerable or confluent growth)	Positive for AFB	Positive for MTB complex	4	10	Positive for AFB	No growth	MGIT	Positive	LJ	Positive	13140.2 pg/mL
280	Pop 3	Male	41-50	Negative	Not performed				Contaminated	N/A	No growth	44	13							BLLoQ
281	Pop 2	Male	18-20	Negative	Performed	Detected	Not detected		Contaminated	N/A	Positive for MTB complex	6	19	Positive for AFB	No growth	MGIT	Positive			315.0 pg/mL
282	Pop 1	Male	31-40	3+	Not performed				Positive for MTB complex, but contaminated	Positive for AFB	Positive for MTB complex	3	14	Positive for AFB	No growth	MGIT	Positive	LJ	Positive	585037.5 pg/mL
283	Pop 2	Male	31-40	Negative	Performed	Detected	Not detected		Positive for MTB complex, but contaminated	Positive for AFB	Positive for MTB complex	6	17	Positive for AFB	No growth	MGIT	Positive	LJ	Positive	308.5 pg/mL
284	Pop 1	Male	51-60	1+	Not performed				MTB growth (innumerable or confluent growth)	Positive for AFB	Positive for MTB complex	4	6	Positive for AFB	No growth	MGIT	Positive	LJ	Positive	3530.1 pg/mL
285	Pop 1	Female	21-30	1+	Not performed				MTB growth (more than 100 colonies)	Positive for AFB	Positive for MTB complex, but contaminated	3	18	Positive for AFB	Growth	MGIT	Positive	LJ	Positive	29852.5 pg/mL
286	Pop 2	Male	51-60	Negative	Performed	Detected	Not detected		MTB growth (innumerable or confluent growth)	Positive for AFB	Positive for MTB complex	2	16	Positive for AFB	No growth	MGIT	Positive	LJ	Positive	1853968.8 pg/mL
287	Pop 2	Male	41-50	Negative	Performed	Detected	Not detected		Contaminated	N/A	Positive for MTB complex	8	23	Positive for AFB	No growth	MGIT	Positive			175.7 pg/mL
288	Pop 2	Female	31-40	Negative	Performed	Detected	Not detected		No growth	N/A	Positive for MTB complex	15	6	Positive for AFB	No growth	MGIT	Positive			BLLoQ
289	Pop 3	Female	61-69	Negative	Not performed				No growth	N/A	No growth	42	14	N/A	N/A					BLLoQ
290	Pop 3	Female	61-69	Negative	Not performed				No growth	N/A	Contaminated	2	23	Negative for AFB	Growth					BLLoQ
291	Pop 3	Male	41-50	Negative	Not performed				No growth	N/A	No growth	42	20	N/A	N/A					BLLoQ
292	Pop 3	Female	61-69	Negative	Not performed				Contaminated	N/A	No growth	42	17	N/A	N/A					BLLoQ
293	Pop 3	Male	31-40	Negative	Not performed				No growth	N/A	No growth	43	17	N/A	N/A					BLLoQ
294	Pop 2	Male	21-30	Negative	Performed	Not Detected			MTB growth (1-9 colonies)	Positive for AFB	Positive for MTB complex	19	19	Positive for AFB	No growth	MGIT	Positive	LJ	Positive	BLLoQ
295	Pop 3	Female	51-60	Negative	Not performed				No growth	N/A	No growth	43	17	N/A	N/A					BLLoQ
296	Pop 2	Male	31-40	Negative	Performed	Detected	Not detected	MTB DETECTED VERY LOW.	MTB growth (1-9 colonies)	Positive for AFB	Positive for MTB complex	11	22	Positive for AFB	No growth	MGIT	Positive	LJ	Positive	BLLoQ
297	Pop 1	Female	51-60	1+	Not performed				Contaminated	N/A	Positive for MTB complex	5	1	Positive for AFB	No growth	MGIT	Positive			26325.8 pg/mL
298	Pop 2	Male	61-69	Negative	Performed	Not Detected			Contaminated	N/A	Contaminated	1	19	Negative for AFB	Growth					BLLoQ
299	Pop 3	Male	51-60	Negative	Not performed				No growth	N/A	No growth	43	20	N/A	N/A					BLLoQ
300	Pop 2	Male	51-60	Negative	Performed	Detected	Not detected	MTB DETECTED LOW.	Contaminated	N/A	Positive for MTB complex	9	9	Positive for AFB	No growth	MGIT	Positive			BLLoQ
301	Pop 2	Male	18-20	Negative	Performed	Not Detected			Contaminated	N/A	Contaminated	3	12	Negative for AFB	Growth					BLLoQ
302	Pop 2	Male	21-30	Negative	Performed	Detected	Not detected	MTB DETECTED MEDIUM.	No TB growth, but positive for other mycobacteria	Positive for AFB	Positive for MTB complex	6	11	Positive for AFB	No growth	MGIT	Positive	LJ	Negative	598.8 pg/mL
303	Pop 1	Male	18-20	2+	Not performed				MTB growth (innumerable or confluent growth)	Positive for AFB	Positive for MTB complex	4	10	Positive for AFB	No growth	MGIT	Positive	LJ	Positive	208515.0 pg/mL
304	Pop 2	Male	51-60	Negative	Performed	Not Detected			Contaminated	Negative for AFB	Contaminated	28	7	Negative for AFB	Growth					BLLoQ
305	Pop 2	Male	61-69	Negative	Performed	Detected	Not detected	MTB DETECTED LOW.	No TB growth, but positive for other mycobacteria	Positive for AFB	No TB growth,but positive for other mycobacteria	4	13	Positive for AFB	Growth	MGIT	Negative	LJ	Negative	120.4 pg/mL
306	Pop 2	Female	21-30	Negative	Performed	Not Detected			No growth	N/A	No growth	42	18	N/A	N/A					BLLoQ
307	Pop 2	Male	21-30	Negative	Performed	Detected	Not detected	MTB DETECTED MEDIUM.	Contaminated	Negative for AFB	Positive for MTB complex	4	6	Positive for AFB	No growth	MGIT	Positive			427.1 pg/mL
308	Pop 2	Male	31-40	Negative	Performed	Detected	Not detected	MTB DETECTED LOW.	Contaminated	Negative for AFB	Positive for MTB complex	8	14	Positive for AFB	No growth	MGIT	Positive			91.2 pg/mL
N/A	not available
BLLoQ	below lower limit of quantification (15 pg/mL)

## Sheet: column label definitions
Subject #	Lab Alloc pop	Sex	Age (year)	DS_Smear result	Xp_Test	Xp_MTB	Xp_Rif Resistance	Xp_Comments	LJ_LJ culture_Result	LJ_ZN_Result	MG_MGIT culture	MG_Detection_Days	MG_Detection_Hours	MG_ZN_Result	MG_BAP_Result	SP_TBc ID_Sample1	SP_TBc ID_Result1	SP_TBc ID_Sample2	SP_TBc ID_Result2	LD_LAM conc
Patient number	Three population: 1) smear positive; 2) smear negative, but diagnosed as TB; 3) diagnosed as non-TB	sex of the patient	age of the patient; showing in ranges to de-identify patients	Direct smear score	GeneXpert MTB/RIF performed only on Pop 2 samples	Xpert MTB detection	Xpert RIF mutation detection	Xpert MTB detection result	LJ culture reults	LJ ZN microscopy results	MGIT detection result	MGIT positive: day (TTD is the sum of day and hour)	MGIT positive: hour (TTD is the sum of day and hour)	MGIT ZN microscopy results	MGIT BAP (blood agar) results	For speciation, which culture was used (MGIT or LJ)	Speciation by TBcID result	For speciation, which culture was used (MGIT or LJ)	Speciation by TBcID result	LAM concentration
