# Supplementary material for: Lipoarabinomannan in sputum to detect bacterial load and treatment response in patients with pulmonary tuberculosis: Analytic validation and evaluation in two cohorts
Source: PLoS Med. 2019 Apr 12;16(4):e1002780. doi: 10.1371/journal.pmed.1002780 (PMC6461223; doi:10.1371/journal.pmed.1002780)
Supplement: S2 Data — (XLSX) [file pmed.1002780.s006.xlsx]

## Sheet: All data
Study 2
Patient #	Days of sample collection from Tx start					AFB smear score					LAMP result (positive or negative)					MGIT TTD (hr)					LAM concentration (pg/mL)
	0	7	14	28	56	0	7	14	28	56	0	7	14	28	56	0	7	14	28	56	0	7	14	28	56
1	-5	7	14	29	56	Scanty	Negative	Negative	Negative	Negative	+	+	+	-	-	214	179	144	1008	1008	103.491	BLLoQ	BLLoQ	BLLoQ	BLLoQ
2	0	5	13	27	55	3+	Negative	1+	Negative	Negative	+	+	+	+	+	101	183	257	385	1008	62743.8	17032.7	2689.84	336.012	22.872
3	0	7	14	28	56	2+	Negative	Negative	Negative	Negative	+	+	+	+	+	93	289	311	397	1008	39237.8	273.478	75.902	52.256	BLLoQ
4	-21	7	M.V.	31	56	Scanty	Negative	M.V.	Negative	Negative	+	+	M.V.	+	+	129	227	M.V.	635	94	7599.47	44984.5	M.V.	8366.27	45.152
5	0	7	14	28	56	1+	Negative	Negative	Negative	Negative	+	+	+	+	+	120	343	379	237	40	13784	3089.55	675.637	BLLoQ	20
6	0	7	14	28	56	3+	Scanty	Negative	Negative	Negative	+	+	+	+	+	87	208	52	413	147	47929.6	37056.9	13887.4	48.075	34.531
7	0	7	14	28	56	Scanty	Negative	Negative	Negative	Negative	+	+	-	-	-	137	360	463	1008	104	383.784	BLLoQ	BLLoQ	BLLoQ	BLLoQ
8	-2	6	14	M.V.	M.V.	1+	Negative	Negative	M.V.	M.V.	+	+	+	M.V.	M.V.	113	250	335	M.V.	M.V.	41695.7	6021.28	544.124	M.V.	M.V.
9	0	8	15	29	57	1+	Negative	Negative	Negative	Negative	+	+	-	+	+	162	354	480	584	67	2797.49	129.608	BLLoQ	BLLoQ	BLLoQ
10	0	7	14	26	63	3+	1+	Negative	Negative	Negative	+	+	+	+	+	105	194	297	378	1008	73326.4	114972	11259.5	246.933	21.551
11	0	7	14	26	63	2+	1+	Scanty	Negative	Negative	+	+	+	+	+	115	160	176	184	149	85593	16787.3	6144.79	3228.73	8203.13
12	-6	8	15	29	57	1+	Negative	Negative	Negative	Negative	+	+	+	+	+	125	343	241	518	1008	30957.1	355.639	BLLoQ	BLLoQ	BLLoQ
13	0	7	14	M.V.	56	Scanty	Negative	Negative	M.V.	Negative	+	+	+	M.V.	-	38	199	273	M.V.	1008	42166.9	8403.8	355.808	M.V.	BLLoQ
14	0	7	14	28	56	Negative	Negative	1+	Negative	Negative	+	+	+	+	+	128	386	446	662	102	7449.02	7627.32	2274.82	117.881	28.554
15	0	7	14	28	56	Scanty	Negative	Negative	Negative	Negative	+	+	+	+	-	143	359	503	585	129	2724.77	79.471	43.082	20.021	BLLoQ
16	-1	6	13	M.V.	58	Scanty	Negative	Negative	M.V.	Negative	+	+	+	M.V.	-	152	301	383	M.V.	444	2203.25	305.04	374.466	M.V.	BLLoQ
17	-3	7	14	28	56	Scanty	Scanty	1+	Negative	Negative	+	+	+	+	+	120	225	241	437	98	48236.5	29390.4	17634.5	18.838	134.934
18	-3	6	M.V.	M.V.	56	Scanty	Negative	M.V.	M.V.	Negative	+	+	M.V.	M.V.	-	141	213	M.V.	M.V.	1008	431.261	2889.06	M.V.	M.V.	BLLoQ
19	-1	6	13	27	55	1+	Scanty	Negative	Negative	Negative	+	+	+	+	+	112	249	324	664	1008	124562	13819.5	322.608	BLLoQ	BLLoQ
20	0	7	14	M.V.	56	Negative	Negative	Negative	M.V.	Negative	+	+	+	M.V.	+	127	259	348	M.V.	1008	6991.06	462.104	120.337	M.V.	78.213
21	0	7	M.V.	M.V.	56	Negative	Negative	M.V.	M.V.	Negative	+	+	M.V.	M.V.	+	146	199	M.V.	M.V.	755	3593.83	3477.17	M.V.	M.V.	BLLoQ
22	-1	6	13	28	55	1+	Negative	Negative	Negative	Negative	+	+	+	-	+	192	272	456	218	1008	398.307	470.528	BLLoQ	BLLoQ	BLLoQ
23	0	7	M.V.	30	56	Negative	Negative	M.V.	Negative	Negative	+	+	M.V.	+	+	189	291	M.V.	468	1008	3610.94	535.627	M.V.	99.837	BLLoQ
24	-1	6	13	27	55	Negative	Negative	Scanty	Negative	Negative	+	+	-	+	-	194	112	422	489	131	121.863	649.536	51.876	16.484	BLLoQ
25	-1	6	M.V.	28	55	Negative	Negative	M.V.	Negative	Negative	+	+	M.V.	+	+	150	230	M.V.	510	284	1766.59	5512.68	M.V.	157.386	BLLoQ
26	0	7	M.V.	M.V.	M.V.	Negative	Negative	M.V.	M.V.	M.V.	+	+	M.V.	M.V.	M.V.	136	266	M.V.	M.V.	M.V.	93.309	2200.27	M.V.	M.V.	M.V.
27	-1	6	M.V.	28	55	Negative	Negative	M.V.	Negative	Negative	+	+	M.V.	-	+	157	321	M.V.	656	1008	529.023	168.348	M.V.	BLLoQ	BLLoQ
28	0	M.V.	M.V.	27	55	Negative	M.V.	M.V.	Negative	Negative	+	M.V.	M.V.	+	+	165	M.V.	M.V.	55	1008	307.928	M.V.	M.V.	BLLoQ	BLLoQ
29	0	6	13	28	58	1+	Negative	Negative	1+	Negative	+	+	+	+	-	96	220	428	400	1069	36711.6	9749.2	BLLoQ	524.226	BLLoQ
30	0	6	13	28	58	1+	Negative	Negative	Negative	Negative	+	+	+	+	+	87	191	215	340	302	182879	42936.4	58118.1	9923.38	198.263
31	-1	6	13	33	56	Negative	Negative	Negative	Negative	Negative	+	+	+	+	+	154	243	324	463	1008	1672.93	26965.5	7470.4	63.188	BLLoQ
32	0	6	13	41	56	Negative	Negative	Negative	Negative	Negative	+	+	+	+	+	140	254	314	144	1008	200.473	470.018	28.865	242.442	BLLoQ
33	-4	6	13	27	55	1+	Negative	Negative	Negative	Negative	+	+	+	+	+	116	202	245	87	87	15559.4	3209.22	3599.67	152.587	BLLoQ
34	-10	7	14	28	57	2+	1+	1+	1+	Negative	+	+	+	+	+	94	207	271	284	1019	174276	42958	87970.7	33227	4318.39
35	0	7	14	28	56	Scanty	Negative	Negative	Negative	Negative	+	+	+	+	-	110	268	331	501	1008	130188	501.671	504.778	327.139	BLLoQ
36	-1	6	13	27	55	Scanty	Negative	Negative	Negative	Negative	+	+	+	+	-	143	300	112	388	1008	15861.9	625.935	108.085	333.097	BLLoQ
37	0	6	18	27	54	Negative	Negative	Negative	Negative	Negative	+	+	+	+	+	132	333	102	592	1008	712.513	510.204	70.051	158.984	BLLoQ
38	-1	6	13	27	56	1+	Negative	Scanty	Negative	Negative	+	+	+	+	+	125	76	52	426	37	25841.1	4762.54	5547.28	632.736	BLLoQ
39	0	6	13	30	55	Negative	Negative	Negative	Negative	Negative	+	+	+	+	-	112	192	401	354	18	3530.13	83.865	19.825	BLLoQ	BLLoQ
40	0	6	13	30	55	1+	Negative	Negative	Negative	Negative	+	+	+	+	+	199	59	420	375	304	696.999	4986.59	642.77	606.941	BLLoQ
	Tx: treatment									Out of the defined range of each visit. These samples were not included for data analysis
	Day 0: Baseline (obtained prior to treatment; longest was 21 days prior to the start of Tx)									MGIT data was not available due to contamination.
	Day 7: between day 5 and 9 (day 7 ± 2)									M.V.: Missed visit
	Day 14: between day 11 and 17 (day 14 ± 3)								1008	MGIT negative (TTD is 42 days; i.e. 1008 hours)
	Day 28: between day 23 and 33 (day 28 ± 5)								+	LAMP test positive
	Day 56: between day 49 and 63 (day 56 ± 7)								-	LAMP test negative
									BLLoQ	Below lower limit of quantification (15 pg/mL)
