# Supplementary material for: Lipoarabinomannan in sputum to detect bacterial load and treatment response in patients with pulmonary tuberculosis: Analytic validation and evaluation in two cohorts
Source: PLoS Med. 2019 Apr 12;16(4):e1002780. doi: 10.1371/journal.pmed.1002780 (PMC6461223; doi:10.1371/journal.pmed.1002780)
Supplement: S3 Data — (XLSX) [file pmed.1002780.s007.xlsx]

## Sheet: Sheet1
	Adjusted CFU/mL	#1	#2	#3	Average	SD
	1000000	5.00351	5.11703	5.54241	5.22099	0.284091
	100000	3.96425	4.16425	4.55956	4.22935	0.30295
	10000	3.01034	3.12824	3.46244	3.20034	0.234516
	1000	1.90146	2.0406	2.50772	2.14993	0.317573
	500	1.56585	1.7007	2.2071	1.82455	0.338087
	250	1.25042	1.42325	1.76042	1.47803	0.259377
	125	0.924279	1.11394	1.48855	1.17559	0.287143
