# Supplementary material for: Lipoarabinomannan in sputum to detect bacterial load and treatment response in patients with pulmonary tuberculosis: Analytic validation and evaluation in two cohorts
Source: PLoS Med. 2019 Apr 12;16(4):e1002780. doi: 10.1371/journal.pmed.1002780 (PMC6461223; doi:10.1371/journal.pmed.1002780)
Supplement: S4 Data — (XLSX) [file pmed.1002780.s008.xlsx]

## Sheet: Table S1
			1	2	3	Average	SD
	LAM Extraction Procedure (Absorbance, OD450nm-OD650nm)	+	0.484	0.506	0.506	0.498667	0.0127017
		-	0.495	0.517	0.486	0.499333	0.0159478
